# Supplementary material for: Visual imagination and cognitive mapping of a virtual building
Source: J Navig. Author manuscript; Available in PMC 2022 Apr 12. (PMC7612610; doi:10.1017/S0373463321000588)
Supplement: 1 [file EMS140824-supplement-1.xlsx]

## Sheet: Overall
	Participant #	Sex	Age	Code	Building type	Tour #	Presentation type	MCQ	SBSODS	MRT	Map score (categorical)	Map score (numeric)
1	01	female	21	MirSpo-RotVid	mir	map1	spoken	9	5.47	12	a	5
3	02	male	50	MirSpo-RotVid	mir	map1	spoken	7	2.87	8	m	4
5	03	female	34	RotVid-MirSpo	rot	map1	video	10	4.33	6	a	5
7	04	male	19	MirSpo-RotVid	mir	map1	spoken	5	3.73	14	s	1
9	05	female	21	RotVid-MirSpo	rot	map1	video	10	2.87	4	s	1
11	06	male	21	MirSpo-RotVid	mir	map1	spoken	9	6.13	20	a	5
13	07	male	44	MirSpo-RotVid	mir	map1	spoken	10	5.87	10	a	5
15	08	female	61	RotVid-MirSpo	rot	map1	video	6	1.8	0	s	1
17	09	female	24	MirVid-RotSpo	mir	map1	video	7	2.53	6	a	5
19	10	female	23	RotVid-MirSpo	rot	map1	video	9	2.33	18	a	5
21	11	male	29	MirSpo-RotVid	mir	map1	spoken	4	4.6	16	m	4
23	12	male	21	MirSpo-RotVid	mir	map1	spoken	7	4.87	0	a	5
26	13	male	30	RotVid-MirSpo	rot	map1	video	5	3.93	16	a	5
27	14	male	21	MirVid-RotSpo	mir	map1	video	8	3.07	10	a	5
29	15	female	19	MirVid-RotSpo	mir	map1	video	8	4.67	12	a	5
31	16	female	21	MirSpo-RotVid	mir	map1	spoken	3	4.73	0	s	1
33	17	female	34	RotVid-MirSpo	rot	map1	video	8	2.13	10	a	5
35	18	female	21	MirVid-RotSpo	mir	map1	video	8	6.07	6	a	5
37	19	female	22	RotVid-MirSpo	rot	map1	video	8	3.4	14	a	5
39	20	male	22	MirSpo-RotVid	mir	map1	spoken	9	3.13	20	a	5
41	21	male	48	MirSpo-RotVid	mir	map1	spoken	7	3.6	14	s	1
43	22	female	20	RotVid-MirSpo	rot	map1	video	7	1.6	0	s	1
45	23	female	18	MirVid-RotSpo	mir	map1	video	8	5.33	6	a	5
47	24	female	20	RotSpo-MirVid	rot	map1	spoken	7	6.2	18	m	4
49	25	female	20	RotSpo-MirVid	rot	map1	spoken	4	2.67	0	s	1
51	26	female	22	RotSpo-MirVid	rot	map1	spoken	5	3	12	s	1
53	27	female	18	MirVid-RotSpo	mir	map1	video	8	4.33	12	a	5
55	28	male	21	RotSpo-MirVid	rot	map1	spoken	8	5	6	s	1
57	29	female	21	MirVid-RotSpo	mir	map1	video	8	4.33	4	a	5
59	30	female	21	RotSpo-MirVid	rot	map1	spoken	8	1.6	10	a	5
61	31	female	24	MirVid-RotSpo	mir	map1	video	9	5.13	18	a	5
63	32	female	22	RotSpo-MirVid	rot	map1	spoken	4	2.4	8	s	1
65	33	female	22	RotSpo-MirVid	rot	map1	spoken	10	3.87	8	m	4
67	34	female	21	RotVid-MirSpo	rot	map1	video	8	3.6	14	a	5
69	35	female	21	MirVid-RotSpo	mir	map1	video	8	2.53	16	a	5
71	36	female	19	RotSpo-MirVid	rot	map1	spoken	9	2.27	16	s	1
73	37	male	22	RotVid-MirSpo	rot	map1	video	10	5.47	20	a	5
75	38	female	22	RotSpo-MirVid	rot	map1	spoken	4	2	6	s	1
77	39	male	55	MirVid-RotSpo	mir	map1	video	10	5.33	8	a	5
79	40	female	21	RotSpo-MirVid	mir	map1	spoken	10	4.33	4	a	5
81	41	male	20	MirWri-RotVid	mir	map1	written	5	4.93	2	a	5
83	42	female	21	RotVid-MirWri	rot	map1	video	9	3.8	20	m	4
85	43	female	21	MirVid-RotWri	mir	map1	video	10	4.8	8	a	5
87	44	female	19	RotWri-MirVid	rot	map1	written	7	3.93	18	s	1
89	45	male	22	MirVid-RotWri	mir	map1	video	9	5.67	18	a	5
91	46	female	43	RotVid-MirWri	rot	map1	video	4	4.27	8	s	1
93	47	male	20	RotWri-MirVid	rot	map1	written	9	3.93	12	m	4
95	48	female	21	MirWri-RotVid	mir	map1	written	6	4.4	8	m	4
97	49	male	34	MirVid-RotWri	mir	map1	video	3	5.4	4	s	1
99	50	female	18	RotVid-MirWri	rot	map1	video	9	4.47	14	a	5
101	51	male	22	RotWri-MirVid	rot	map1	written	7	4.87	10	a	5
103	52	female	23	MirVid-RotWri	mir	map1	video	4	3.47	2	s	1
105	53	female	21	RotVid-MirWri	rot	map1	video	8	3.87	16	a	5
107	54	male	48	MirWri-RotVid	mir	map1	written	6	4.93	0	s	1
109	55	female	21	MirVid-RotWri	mir	map1	video	8	3.33	8	a	5
111	56	female	48	MirWri-RotVid	mir	map1	written	7	3.73	2	s	1
113	57	female	22	RotVid-MirWri	rot	map1	video	10	4.13	6	a	5
115	58	male	27	RotWri-MirVid	rot	map1	written	6	3.6	6	a	5
117	59	female	26	MirWri-RotVid	mir	map1	written	4	3.33	2	s	1
119	60	female	21	MirVid-RotWri	mir	map1	video	7	4.13	14	a	5
121	61	male	21	RotWri-MirVid	rot	map1	written	4	3.87	12	m	4
123	62	male	22	RotVid-MirWri	rot	map1	video	8	4.8	20	a	5
125	63	female	21	MirWri-RotVid	mir	map1	written	8	2.73	12	s	1
127	64	female	21	RotVid-MirWri	rot	map1	video	7	2.4	14	m	4
129	65	male	19	MirVid-RotWri	mir	map1	video	9	4.8	18	a	5
131	66	female	22	RotWri-MirVid	rot	map1	written	5	3.87	12	m	4
133	67	male	27	RotWri-MirVid	mir	map1	written	4	3.4	4	s	1
135	68	female	21	MirWri-RotVid	mir	map1	written	5	4.07	2	a	5
137	69	male	58	RotVid-MirWri	rot	map1	video	6	4.53	8	m	4
139	70	male	20	MirWri-RotVid	mir	map1	written	3	4.8	0	s	1
141	71	female	20	RotWri-MirVid	rot	map1	written	6	3.47	8	m	4
143	72	female	25	MirVid-RotWri	mir	map1	video	10	3.53	20	a	5
145	73	male	24	RotVid-MirWri	rot	map1	video	7	4.33	8	m	4
147	74	female	21	MirWri-RotVid	mir	map1	written	7	3.67	0	a	5
149	75	male	24	RotWri-MirVid	rot	map1	written	7	3.07	16	a	5
151	76	female	20	MirVid-RotWri	mir	map1	video	8	3.07	12	a	5
153	77	male	28	MirVid-RotWri	mir	map1	video	6	4.4	0	s	1
155	78	female	22	MirWri-RotVid	mir	map1	written	7	2.8	14	s	1
157	79	female	28	RotVid-MirWri	rot	map1	video	7	3.93	4	a	5
159	80	female	21	RotWri-MirVid	rot	map1	written	8	4.2	10	a	5
2	01			MirSpo-RotVid	rot	map2	video	9			a	5
4	02			MirSpo-RotVid	rot	map2	video	9			m	4
6	03			RotVid-MirSpo	mir	map2	spoken	9			m	4
8	04			MirSpo-RotVid	rot	map2	video	8			m	4
10	05			RotVid-MirSpo	mir	map2	spoken	10			s	1
12	06			MirSpo-RotVid	rot	map2	video	10			a	5
14	07			MirSpo-RotVid	rot	map2	video	10			a	5
16	08			RotVid-MirSpo	mir	map2	spoken	6			s	1
18	09			MirVid-RotSpo	rot	map2	spoken	9			a	5
20	10			RotVid-MirSpo	mir	map2	spoken	9			a	5
22	11			MirSpo-RotVid	rot	map2	video	8			a	5
24	12			MirSpo-RotVid	rot	map2	video	8			a	5
25	13			RotVid-MirSpo	mir	map2	spoken	5			x
28	14			MirVid-RotSpo	rot	map2	spoken	8			a	5
30	15			MirVid-RotSpo	rot	map2	spoken	9			m	4
32	16			MirSpo-RotVid	rot	map2	video	7			m	4
34	17			RotVid-MirSpo	mir	map2	spoken	3			s	1
36	18			MirVid-RotSpo	rot	map2	spoken	5			s	1
38	19			RotVid-MirSpo	mir	map2	spoken	4			s	1
40	20			MirSpo-RotVid	rot	map2	video	8			a	5
42	21			MirSpo-RotVid	rot	map2	video	10			m	4
44	22			RotVid-MirSpo	mir	map2	spoken	5			s	1
46	23			MirVid-RotSpo	rot	map2	spoken	7			a	5
48	24			RotSpo-MirVid	mir	map2	video	9			a	5
50	25			RotSpo-MirVid	mir	map2	video	8			s	1
52	26			RotSpo-MirVid	mir	map2	video	3			m	4
54	27			MirVid-RotSpo	rot	map2	spoken	6			s	1
56	28			RotSpo-MirVid	mir	map2	video	7			s	1
58	29			MirVid-RotSpo	rot	map2	spoken	6			m	4
60	30			RotSpo-MirVid	mir	map2	video	7			a	5
62	31			MirVid-RotSpo	rot	map2	spoken	10			a	5
64	32			RotSpo-MirVid	mir	map2	video	8			a	5
66	33			RotSpo-MirVid	mir	map2	video	10			a	5
68	34			RotVid-MirSpo	mir	map2	spoken	10			a	5
70	35			MirVid-RotSpo	rot	map2	spoken	9			a	5
72	36			RotSpo-MirVid	mir	map2	video	9			m	4
74	37			RotVid-MirSpo	mir	map2	spoken	9			a	5
76	38			RotSpo-MirVid	mir	map2	video	9			a	5
78	39			MirVid-RotSpo	rot	map2	spoken	9			s	1
80	40			RotSpo-MirVid	rot	map2	video	8			a	5
82	41			MirWri-RotVid	rot	map2	video	8			m	4
84	42			RotVid-MirWri	mir	map2	written	9			a	5
86	43			MirVid-RotWri	rot	map2	written	10			a	5
88	44			RotWri-MirVid	mir	map2	video	9			a	5
90	45			MirVid-RotWri	rot	map2	written	7			a	5
92	46			RotVid-MirWri	mir	map2	written	2			s	1
94	47			RotWri-MirVid	mir	map2	video	9			a	5
96	48			MirWri-RotVid	rot	map2	video	7			m	4
98	49			MirVid-RotWri	rot	map2	written	4			s	1
100	50			RotVid-MirWri	mir	map2	written	6			m	4
102	51			RotWri-MirVid	mir	map2	video	7			a	5
104	52			MirVid-RotWri	rot	map2	written	4			s	1
106	53			RotVid-MirWri	mir	map2	written	6			m	4
108	54			MirWri-RotVid	rot	map2	video	5			m	4
110	55			MirVid-RotWri	rot	map2	written	4			s	1
112	56			MirWri-RotVid	rot	map2	video	7			s	1
114	57			RotVid-MirWri	mir	map2	written	10			a	5
116	58			RotWri-MirVid	mir	map2	video	10			a	5
118	59			MirWri-RotVid	rot	map2	video	4			s	1
120	60			MirVid-RotWri	rot	map2	written	8			a	5
122	61			RotWri-MirVid	mir	map2	video	8			m	4
124	62			RotVid-MirWri	mir	map2	written	10			m	4
126	63			MirWri-RotVid	rot	map2	video	6			a	5
128	64			RotVid-MirWri	mir	map2	written	4
130	65			MirVid-RotWri	rot	map2	written	6			a	5
132	66			RotWri-MirVid	mir	map2	video	7			a	5
134	67			RotWri-MirVid	rot	map2	video	5			s	1
136	68			MirWri-RotVid	rot	map2	video	10			a	5
138	69			RotVid-MirWri	mir	map2	written	5			s	1
140	70			MirWri-RotVid	rot	map2	video	8			m	4
142	71			RotWri-MirVid	mir	map2	video	9			a	5
144	72			MirVid-RotWri	rot	map2	written	9			a	5
146	73			RotVid-MirWri	mir	map2	written	5			s	1
148	74			MirWri-RotVid	rot	map2	video	8			a	5
150	75			RotWri-MirVid	mir	map2	video	9			a	5
152	76			MirVid-RotWri	rot	map2	written	7			s	1
154	77			MirVid-RotWri	rot	map2	written	4			s	1
156	78			MirWri-RotVid	rot	map2	video	9			m	4
158	79			RotVid-MirWri	mir	map2	written	5			s	1
160	80			RotWri-MirVid	mir	map2	video	9			a	5
